# Supplementary material for: Mast cells support lung eosinophil homeostasis and the acute innate immune response to respiratory syncytial virus
Source: Nat Commun. 2026 May 24;17:6776. doi: 10.1038/s41467-026-73438-w (PMC13385834; doi:10.1038/s41467-026-73438-w)
Supplement: Supplementary file 4 — Source Data [file 41467_2026_73438_MOESM4_ESM.xlsx]

## Sheet: Figure 1
Figure 1a
Days					PBS WT									PBS HK																	RSV WT																		RSV HK
0	100	100	100	100	100	100	100	100	100		100	100	100	100	100		100	100	100	100	100	100	100	100	100	100	100	100	100	100	100	100	100	100	100	100	100	100		100	100	100	100	100	100	100	100	100	100
1	98.3607	98.8506	89.2157	99.6124	108.571	95.9044	96.6887	100.683	99.6454		95.3488	101.382	98.052	97.0711	104.587		99.2727	96.9466	97.9167	91.8644	92.7632	95.3642	91.498	100	96.4413	100.402	97.3881	99.1189												94.0141	92.437	93.3333	95.6349	94.9664	93.5374	95.7516	90.9483	91.6	98.5816
2	100	100.766	95.7516	99.2248	106.531	96.9283	99.3377	101.707	101.064		99.6124	102.304	98.3766	96.6527	102.752		99.6364	101.908	99.6528	98.3051	84.5395	92.053	98.3806	100.373	97.5089	95.9559	95.4225	94.697	93.1818	93.5484	95.2756	95.2077	98.6667	99.1837	94.386	95.1807	93.2836	97.7974		92.9578	94.5378	88.5714	92.8571	95.6376	86.3946	97.3856	92.6724	94.4	94
3	97.1312	102.299	98.0392	102.713	109.388	97.6109					94.9612	100.922	100	100.418	107.339		100.364	101.527	102.778	100.339	89.4737	94.702																		92.6056	95.7983	92.0635	100	100	91.1565
4	99.1803	102.682	96.0784	101.163	110.612	97.2696					96.8992	105.069	99.026	100.418	108.257		101.818	103.053	98.2639	95.9322	96.0526	98.3444																		95.7746	96.6387	89.5238	100	94.2953	103.401
5	102.869	103.831	95.4248	100.775	108.163	96.2457					99.2248	106.452	97.0779	100	105.963		100.364	103.053	93.4028	96.6102	90.1316	93.3775																		95.4225	97.479	87.6191	97.2222	88.255	99.3197
6	102.049	105.364	95.098	100.388	110.612	95.5631					97.6744	107.373	97.4026	97.9079	107.798		100.727	103.817	86.8056	93.5593	91.4474	93.7086																		98.2394	97.8992	77.7778	99.2064	84.2282	101.361
7	102.049	106.13	100.327	99.2248	110.204	100					99.6124	108.295	99.3507	100.418	109.633		103.636	105.344	86.8056	93.8983	78.2895	94.0397			98.8971	102.465	98.1061	99.6212	96.7742											98.5915	97.0588	80.3175	98.8095	85.2349	101.361				99.2
Figure 1b
2d pi ddPCR viral load
WT	HK
89282.2	22613.2
210257	316411
130027	756990
228474	1.29443e+06
225911	41708.3
55375.6	80485.6
7790.41	112563
12732.6	239321
397871	572368
211318	168311
200650	237563
72034.1	888782
188642	834200
74223.1	479709
Figure 1c
7d pi ddPCR viral load
WT	HK
3970	54400
15000	77600
2960	14500
13365.8	5320
0	0
0	0
1457.72	0
3576.28	0
	0
	0
	17721.6
	3332.93
Figure 1d
Histology images of WT Vs HK, 2d pi and 7d pi
Figure 1d
Histology scores
WT d2 pi	HK d2 pi		WT d7 pi	HK d7 pi
0.429	0.773		0.587	0.881
0.532	0.67		0.335	0.747
0.338	0.735		0.667	0.605833
0.506	0.655		0.483	0.558
0.316	0.614		0.483	0.85
0.336	0.727		0.468	0.529167
0.434	0.568		0.657	0.860833
0.41	0.52		0.46	0.741
0.538				0.794
				0.7
				0.787
[truncated: 14 more columns]

## Sheet: Figure 2
Figure 2a	Representative contour plots showing inflammatory monocytes (CD11bhighLy6C⁺) in lung single-cell suspensions from RSV-infected WT and HK mice.
Figure 2b	Representative contour plots showing eosinophils (Siglec-F⁺CD11c⁻) in lung single-cell suspensions from RSV-infected WT and HK mice.
Figure 2c (day 2d pi)
Inflammatory monocytes			Neutrophils			DCs			Eosinophils			T cells			B cells
WT	HK		WT	HK		WT	HK		WT	HK		WT	HK		WT	HK
0.211994	15.4791		22.603	53.0646		11.17	4.41289		0.954088	0.123801		13.336	15.9034		15.7887	11.0226
0.514765	12.7174		17.5439	22.561		15.3046	18.155		2.8809	1.08123		15.7054	18.067		26.9608	17.2366
2.22903	14.5086		32.5459	39.1839		9.46089	9.4253		5.62421	0.833233		17.3027	15.2527		19.1537	10.4468
0.806661	7.87455		31.9919	19.6659		15.5204	10.5348		2.58786	4.02136		18.1369	24.3177		9.76584	27.9161
0.423494	15.5656		29.052	20.8653		10.3163	10.7743		1.27748	2.87699		13.0475	28.9851		9.15072	24.732
13.6058	12.2705		25.8333	51.2979		16.2645	19.0126		10.6452	1.82179		26.4682	17.9243		26.8355	31.542
9.13605	15.2497		25.0435	27.8519		2.92527	10.401		3.91157	2.71967		28.9753	27.6174		24.6741	21.5593
11.2487	10.5085		30.4162	16.8685		17.7708	26.4907		7.21244	1.27706		26.6275	18.9931		26.1513	23.5334
12.3796	7.36498		26.6658	32.9377		5.79194	12.784		5.01394	1.75347		21.5455	22.9056		35.3847	34.0103
10.6961	13.0365		39.439	29.483		6.00646	18.9306		6.32266	2.153		18.48	19.2968		31.9521	19.9649
6.01132	8.77242		32.6414	19.2814		12.638	24.2119		0.941214	1.11784		15.9587	26.759		35.4062	22.7247
8.9929			23.5734			14.2395			2.271			26.916			26.3336
2.06076			15.9576			22.7861			3.51281			25.5313			37.8666
Figure 2d (day 2 pi)
Inflammatory monocytes			Eosinophils
WT	HK		WT	HK
11877.9	327962		53456.8	2623.02
17209.6	805904		96314.3	68517.8
82265.4	1.04976e+06		207569	60288
30105.9	156965		96583.3	80158.6
21437.7	273288		64667.5	50511.9
312543	180886		244534	26856
289602	299534		123992	53419.5
270687	53641.6		173559	6518.9
26969.1	14347.7		10922.9	3415.94
84426.2	52579.5		49906	8683.63
45679.2	43033.8		7152.15	5483.63
25994.1			6564.37
16521.5			28162.8
Figure 2e (day 7 pi)
Inflammatory monocytes			Neutrophils			DCs			Eosinophils			T cells			B cells
WT	HK		WT	HK		WT	HK		WT	HK		WT	HK		WT	HK
8.67844	11.2004		53.8214	58.5		6.54241	6.45064		1.87008	0.235572		33.8214	22.4218		23.1764	9.86941
7.22011	9.19103		17.936	22.5616		17.705	16.8437		6.10404	0.317957		40.5132	38.3277		25.123	21.6559
7.22023	12.0128		17.9865	16.4809		17.2313	13.1364		5.99827	3.07277		40.2465	33.9796		25.3672	25.7778
5.24841	11.0863		12.3	21.2596		29.7826	13.3747		1.34079	2.54172		18.0625	34.2359		18.9728	24.1605
3.95315	1.43157		12.5757	6.91668		25.6053	29.6882		3.86279	0.36244		19.0445	15.5944		25.2801	16.4829
11.3703	3.03495		18.7823	11.1713		10.3013	26.0353		6.40409	1.03178		13.3124	14.8531		39.6296	21.4759
8.2012	12.7735		15.0311	18.3053		16.212	12.1834		5.17228	3.44119		12.7735	8.45159		34.5622	38.8808
5.97504	3.00361		11.407	6.66469		28.7851	36.2003		2.80023	1.20221		20.3892	11.5261		28.3443	21.043
	7.51982			11.1148			20.402			1.90127			9.17632			23.6403
	7.00927			6.68438			26.8443			0.221833			9.09717			18.3683
	4.8855			8.12926			30.3304			0.413545			8.72372			21.0533
	5.45105			18.3958			24.5209			0.584415			18.5329			17.9866
Figure 2f (day 7 pi)
Inflammatory monocytes			Eosinophils
WT	HK		WT	HK
347509	613785		74883.3	12909.5
177113	225311		149736	7794.47
189065	228228		157067	58378.7
184051	468314		47018.7	107369
121996	41476.4		119208	10500.8
160475	139593		90384.7	47456.9
170762	225337		107695	60706.1
113676	56896.4		53275.1	22773.1
	139445			35256.5
	555368			17576.6
	143021			12106.4
	114307			12255
Figure 2g
Inflammatory monocytes
	HK															WT
Baseline	39004.8	62095.1	56344.3	28257.2	28899.9	94114.7	80598.1	151450	41806.1	68115.6							35858.2	55353.9	33229.3	45883.6	61596.6	34171.8	66961.8
2 day	327962	805904	1.04976e+06	156965	273288	180886	299534	53641.6	14347.7	52579.5	43033.8						11877.9	17209.6	82265.4	30105.9	21437.7	312543	289602	270687	26969.1	84426.2	45679.2	25994.1	16521.5
7 day	613785	225311	228228	468314	41476.4	139593	225337	56896.4	139445	555368	143021	114307					347509	177113	189065	184051	121996	160475	170762	113676
21 day	61667.7	102959	136803	255305	94976.1	111362											70770.3	81868.9	200488	73849.3	98669.1	224127
Figure 2h
Eosinophils
	HK															WT
Baseline	6776.85	2311.66	5830.45	1412.75	3849.84	3024.41	6868.97	13748.6	7598.5	4740.63							8381.68	6927.96	7008.69	13158.1	22992.5	26670.6	21477.2
2 day	2623.02	68517.8	60288	80158.6	50511.9	26856	53419.5	6518.9	3415.94	8683.63	5483.63						53456.8	96314.3	207569	96583.3	64667.5	244534	123992	173559	10922.9	49906	7152.15	6564.37	28162.8
7 day	12909.5	7794.47	58378.7	107369	10500.8	47456.9	60706.1	22773.1	35256.5	17576.6	12106.4	12255					74883.3	149736	157067	47018.7	119208	90384.7	107695	53275.1
21 day	28579.4	23127.8	27473.7	7484.28	33451.3	20558.6											51754.5	39189.8	32976.7	36288.2	73605.4	102648

## Sheet: Figure 3
Figure 3
Figure 3a day 2 pi
	CCL2					CCL4					CCL5					CXCL10					IL-5					TNF					IL-6					IFNg
	WT-PBS	WT-RSV	HK-PBS	HK-RSV		PBS WT	RSV WT	PBS HK	RSV HK		PBS WT	RSV WT	PBS HK	RSV HK		PBS WT	RSV WT	PBS HK	RSV HK		PBS WT	RSV WT	PBS HK	RSV HK		PBS WT	RSV WT	PBS HK	RSV HK		PBS WT	RSV WT	PBS HK	RSV HK		PBS WT	RSV WT	PBS HK	RSV HK
	10.5488	63.8672	7.39801	24.1796		2.63733	14.2266	2.63733	7.66061		15.2531	74.8046	9.73577	47.913		0.528183	24.2105	0.528183	9.18292		0.028953	0.078995	0.041423	0.060734		0.015767	0.089506	0.015767	0.053854		1.20973	4.0606	1.59788	2.22387		0.537357	0.067184	0.088867	0.526977
	7.96782	34.0445	19.6567	51.4276		2.2437	6.3286	6.94675	18.5673		9.53512	32.7874	29.6472	88.7677		1.04393	9.36074	0.851218	23.2137		0.012682	0.025887	0.04804	0.099642		0.029875	0.070586	0.030333	0.202615		1.3728	2.78186	1.87355	4.01978		0.075603	0.234151	0.623936	0.326458
	10.4651	9.4208	6.25103	65.4895		4.85913	2.23604	2.22844	22.9213		8.35497	15.4564	9.06771	99.2412		0.597567	1.46194	0.551419	26.0284		0.010466	0.024548	0.024464	0.105514		0.024655	0.022117	0.022042	0.424026		0.96438	0.869384	1.05015	7.79401		0.485662	0.075345	0.403542	0.388959
	7.61837	33.8065	5.57757	28.4615		2.29894	9.9769	1.74774	9.2145		8.70874	56.7217	5.55924	51.9155		0.53313	10.8022	0.350023	8.02384		0.012994	0.061031	0.009879	0.063846		0.030611	0.072647	0.010448	0.054195		0.96743	1.27778	0.622822	1.05272		0.291991	0.154698	0.058891	0.306759
	5.54185	44.4775	10.8485	64.3281		1.56056	10.3841	2.25142	18.0134		4.79422	91.4891	11.6417	111.675		0.208894	11.7787	0.659763	24.8617		0.008821	0.081844	0.012725	0.090676		0.009329	0.072359	0.018109	0.113481		0.69623	1.52866	1.11702	2.4236		0.380725	0.369769	0.35105	0.258455
	6.07659	38.903	7.08668	34.5151		1.98205	9.31149	1.47071	11.6319		7.88229	83.4309	10.8479	60.5527		0.459641	9.40712	0.474625	10.9094		0.011203	0.095634	0.008313	0.074171		0.019605	0.048719	0.005275	0.079549		1.30718	1.95887	0.600115	1.80106		0.403842	0.673527	0.134123	0.502951
	6.0489		4.15953			2.392		1.41614			7.73643		6.1436			0.32019		0.260755			0.01352		0.008004			0.00858		0.008466			0.35464		0.891862			0.0806		0.047718
	14.9767					2.16961					5.52237					0.399492					0.012263					0.007782					0.701704					0.073106
	15.0979					1.98792					9.63775					0.461003					0.011236					0.038354					0.961549					0.465973
	6.024					1.69633					7.79887					0.284412					0.009588					0.027842					0.945703					0.345627
	4.62336					1.64819					6.2436					0.220625					0.009316					0.016303					0.878647					0.234151
Figure 3b day 7 pi	CCL2					CCL4					CCL5					CXCL10					IL-5					TNF					IL-6					IFNg
	PBS WT	RSV WT	PBS HK	RSV HK		PBS WT	RSV WT	PBS HK	RSV HK		PBS WT	RSV WT	PBS HK	RSV HK		PBS WT	RSV WT	PBS HK	RSV HK		PBS WT	RSV WT	PBS HK	RSV HK		PBS WT	RSV WT	PBS HK	RSV HK		PBS WT	RSV WT	PBS HK	RSV HK		PBS WT	RSV WT	PBS HK	RSV HK
	10.5488	28.47	7.39801	37.2605		2.63733	13.2371	2.63733	14.4033		15.2531	52.937	9.73577	91.6494		0.528183	29.36	0.528183	9.42538		0.028953	0.062798	0.041423	0.104172		0.015767	0.146614	0.015767	0.113529		1.20973	1.4117	1.59788	0.977566		0.537357	1.679	0.088867	1.32334
	7.96782	23.7712	19.6567	40.022		2.2437	7.73011	6.94675	20.0176		9.53512	45.3381	29.6472	100.582		1.04393	7.87008	0.851218	19.1249		0.012682	0.063969	0.04804	0.135904		0.029875	0.066671	0.030333	0.13026		1.3728	1.12088	1.87355	1.25811		0.075603	0.669284	0.623936	1.33724
	10.4651	35.5663	6.25103	44.4271		4.85913	19.0022	2.22844	38.3762		8.35497	35.765	9.06771	112.469		0.597567	38.2699	0.551419	26.8224		0.010466	0.135145	0.024464	0.094391		0.024655	0.180562	0.022042	0.152732		0.96438	1.73852	1.05015	0.915552		0.485662	2.5596	0.403542	1.89293
	7.61837	25.8784	5.57757	36.7591		2.29894	16.8878	1.74774	26.3531		8.70874	58.2261	5.55924	84.8157		0.53313	11.3847	0.350023	22.3421		0.012994	0.10012	0.009879	0.107069		0.030611	0.159386	0.010448	0.175371		0.96743	0.831242	0.622822	1.16264		0.291991	3.7873	0.058891	2.73421
	5.54185	24.7549	10.8485	26.1724		1.56056	17.5882	2.25142	17.1871		4.79422	66.3008	11.6417	56.9954		0.208894	7.97858	0.659763	15.3779		0.008821	0.075753	0.012725	0.0614		0.009329	0.147385	0.018109	0.0937		0.69623	0.543984	1.11702	0.5129		0.380725	1.53495	0.35105	1.0374
	6.07659	35.5987	7.08668	38.5106		1.98205	25.1602	1.47071	21.61		7.88229	67.9865	10.8479	77.4435		0.459641	40.648	0.474625	35.4142		0.011203	0.090663	0.008313	0.109522		0.019605	0.132008	0.005275	0.135298		1.30718	0.983782	0.600115	1.46319		0.403842	3.37926	0.134123	3.36348
	6.0489		4.15953			2.392		1.41614			7.73643		6.1436			0.32019		0.260755			0.01352		0.008004			0.00858		0.008466			0.35464		0.891862			0.0806		0.047718
	14.9767					2.16961					5.52237					0.399492					0.012263					0.007782					0.701704					0.073106
	15.0979					1.98792					9.63775					0.461003					0.011236					0.038354					0.961549					0.465973
	6.024					1.69633					7.79887					0.284412					0.009588					0.027842					0.945703					0.345627
	4.62336					1.64819					6.2436					0.220625					0.009316					0.016303					0.878647					0.234151
Figure 3c. Normalized mRNA expression day 2 pi
Il25			Il33			Tslp			Muc5b
WT	HK		WT	HK		WT	HK		WT	HK
0.0464996	0.0264587		2.14855	1.62438		0.00232809	0.00189957		1.16745	0.562485
0.0148853	0.0169496		1.41425	1.8887		0.00237153	0.00291436		0.496558	0.402593
0.0468026	0.00913354		1.5505	1.586		0.00178821	0.000908258		0.954444	0.137299
0.00936165	0.00880266		1.73025	1.83039		0.00090549	0.00117116		0.389847	0.248644
0.0176958	0.0133902		2.09878	1.49208		0.00057249	0.00395344		0.682807	0.231218
0.0163399	0.00744721		1.4687	1.63684		0.00313904	0.00166636		1.09774	0.101596
0.0235185	0.00097923		2.32937	3.0187		0.00638959	0.0012224		1.89204	0.0505526
0.0129472	0.00854878		1.66876	1.58001		0.00448331	0.00051253		0.542908	0.619826
0.0307495			1.74922			0.00870891			0.799244
0.0239447			2.55948			0.00757704			0.557039
Figure 3d. Normalized mRNA expression day 7 pi
Il25			Il33			Tslp			Muc5b
WT	HK		WT	HK		WT	HK		WT	HK
0.0493801	0.0445206		1.338	1.24886		0.00129761	0.0020942		0.668998	0.517854
0.117733	0.116383		0.884905	1.47116		0.00178928	0.00104445		0.54096	0.89935
0.0178518	0.0163047		1.67274	1.60373		0.00054261	0.000964073		0.448199	0.48681
0.008821	0.00685269		1.306	1.28421		0.00186728	0.00136289		0.0772221	0.137823
0.187834	0.199084		1.26359	1.21542		0.00128638	0.00117873		1.55567	0.835929
	0.189483			1.1174			0.000856144			0.870636
	0.0332842			0.927219			0.0014407			0.39529
	0.14182			1.12672			0.00161096			0.68879

## Sheet: Figure 4
Figure 4a
% of GFP+ cells
MOCK	RSV
0.098	0.66
0.039	0.8
0.02	0.37
0.001	0.21
0.02	1.1
0.015	0.9
Figure 4b
High levels
	Mock									MOI 5-10
Ccl5	0.806763	1.19324	1.05296	0.947045	1.30487	0.764347	0.973624	0.957156		53.246	56.2468	42.1037	51.8955	25.8007	28.6366	64.2455	55.9422
Cxcl10	1.50673	0.493265	0.802865	1.19713	1.15771	0.399555	0.3187	2.12403		400.908	515.259	196.147	211.198	217.073	250.577	242.495	249.099
Ifnb1	0.922059	1.07794	0.585971	1.41403	1.17915	0.216426	1.08492	1.5195		342.614	309.825	95.0786	121.174	179.784	239.167	119.153	110.333
No/low levels
	Mock									MOI 5-10
Ccl2	1.10124	0.898759	0.973115	1.02689	2.2481	0.23386	0.325657	0.321641		1.31406	1.34521	0.462182	0.40061	1.24368	1.39534	0.508634	0.543705
Ccl4	0.992162	1.00784	1.06995	0.930047	1.64155	0.668264	0.799559	0.890623		1.84493	2.4152	0.721248	0.869244	1.83122	3.14103	1.26414	1.03918
Ccl11	0.829198	1.1708	1.39762	0.602382	1.17915	0.216426	1.08492	1.5195		1.1903	1.21584	1.00381	1.34368	0.390123	0.311079	0.499708	0.546596
Il1b	0.981883	1.01812	1.04873	0.95127	1.6453	0.500008	0.991177	0.863517		1.00475	1.18638	0.725195	0.67433	1.17723	1.53019	0.868619	0.850048
Il6	0.535359	1.46464	1.21235	0.787649	1.486	0.752019	0.894987	0.866996		2.22192	2.01039	0.909018	1.09037	1.71986	1.87987	1.52344	1.18961
Il18	1.06286	0.937138	0.956253	1.04375	3.37345	0.0476147	0.0545148	0.524424		5.35187	6.53946	2.19841	0.561489	5.94948	1.92654	1.87337	1.9285
Tnfa	0.928942	1.07106	1.07474	0.925262	1.54838	0.737246	0.944115	0.770255		1.37089	1.22311	1.67604	1.24869	0.918345	1.55177	1.6833	2.07496
Vegfa	0.793915	1.20608	1.07823	0.92177	1.50939	0.708102	0.885977	0.896532		1.26948	1.46625	1.62775	1.36954	1.13861	1.65208	1.55885	1.68578
Ifna2	0.887079	1.11292	0.843508	1.15649	1.64413	0.718514	0.822638	0.814715		8.8069	12.2025	4.01406	5.7758	2.56913	5.61851	5.54346	3.41754
IL10	1.21015	0.789847	0.896766	1.10323						0.232431	0.0362986	0.264636	0.0286039
Il5	0.297893	1.70211	0.941518	1.05848	1.50586	0.728489	0.947056	0.818595		1.69649	5.11145	0.529344	0.139464	3.03092	0.602918	0.674912	0.613246
Gmcsf	0.991525	1.00848	1.13811	0.86189	1.51934	0.670611	0.942427	0.867625		1.16264	0.828508	1.08268	1.8724	0.740133	0.301775	1.32533	0.360512
Figure 4c
IFNb1			CCL5			CXCL10
Mock	RSV		Mock	RSV		Mock	RSV
0	16.7065		198.717	231.172		5.898	14.2755
0	0		37.785	92.16		39.1695	10.6785
0	0		39.752	143.048		19.0215	19.905
0	0		40.29	123.57		11.643	13.0665
0	9.252		24.283	295.588		0	13.5835
0	9.0915		92.144	85.606		0	168.023
0	6.732					0	129.714
0	7.194					0.579	150.69
Figure 4d (Beas-2B)
Mock CBMC Sn	RSV CBMC Sn
116.443	43.666
98.895	46.2506
99.1671	59.3096
110.594	63.3906
81.3469	45.5705
86.2441	71.6882
89.7809	78.7621
94.8141	82.435
108.417	97.9425

## Sheet: Figure 5
Figure 5a	Body weight readouts
	WT	HK	HK_recon
	93.871	88	97.5
	96.9697	93.3333	89.3773
	94.2857	81.2081	91.3386
	90.9091	88.4746	90.0344
		89.3082	95.2703
		87.2024	93.1034
			87.6471
			95.4064
			95.9322
			89.1892
Figure 5b	Lung day 2 pi
	WT	HK	HK_Recon
	196280	684482	61886.8
	191742	345741	74178.6
	193073	808445	56480.2
	230303	372448	32535.6
		815558	81165
		421137	105050
			45202.5
			135381
			272771
			313389
			195577
			735455
Figure 5c	Inflammatory monocytes % in CD45+Lin neg cells					Total # of inflammatory monocytes
	WT	HK	HK_recon			WT	HK	HK_recon
	3.13754	8.06953	3.60019			63535.8	69518.6	22650.8
	0.935215	7.6882	4.59278			8829.92	79070.8	38062.5
	1.21658	9.28844	3.18304			19031.7	19037.6	27340
	5.20745	3.44538	4.65403			88533.1	25694.4	36699
		12.0219	4.83784				237082	53246.5
		7.09583	5.60342				149912	31288.6
			6.76404					86199.1
			4.9303					80343.6
			1.40418					22279.7
			1.91707					43365.4
Figure 5d	Eosinophil % in CD45+Lin neg cells					Total # of Eosinophils
	WT	HK	HK_recon			WT	HK	HK_recon
	7.27422	4.29808	3.71682			98202.9	53014.4	37737.8
	5.933	4.02076	4.63875			56017	59852.5	62084.9
	8.38862	3.57082	6.5679			87485.8	11596.7	91256.9
	5.3632	1.7695	6.61174			60787.4	20257.7	85351.5
		2.85708	7.59037				41040.1	131542
		0.682461	5.60034				20350.5	46142.8
			5.73593					104646
			3.53151					38385.5
			5.38476					56958.8
			4.1589					62718.1

## Sheet: Figure 6
Figure 6a	Representative flow cytometry plot illustrating eosinophil populations in lung tissue of WT and HK mice
Figure 6b	Percentage of each immune cell subsets
Inflammatory monocytes			Neutrophils			DCs			Eosinophils			T cells			B cells
WT	HK		WT	HK		WT	HK		WT	HK		WT	HK		WT	HK
5.78334	6.94099		42.7984	45.5667		6.2517	6.78951		2.15878	0.591546		12.993	12.4361		27.5602	23.5496
6.85096	12.749		26.1247	47.1552		7.09305	4.84686		5.34708	1.15735		13.8912	10.2007		31.6389	16.8634
4.99996	9.96919		67.8021	15.4335		2.65266	9.9118		1.60368	1.81196		7.6715	16.9981		12.4672	31.7455
9.41512	13.3122		43.7591	32.7895		3.48082	7.32449		2.20074	0.926484		17.6435	12.0858		38.6057	19.1129
13.1892	10.2794		43.4588	28.5451		2.93559	3.66876		1.65073	1.78598		16.7249	18.445		32.9392	30.8571
10.5044	11.1447		29.9429	32.7428		4.3901	4.40048		2.21558	0.41489		19.9786	20.7491		34.0558	30.1354
12.7531	12.2983		24.089	29.0212		4.6262	3.30384		3.65723	1.27262		22.8031	20.0142		29.977	33.7008
	9.96471			33.1358			3.54367			0.498197			19.8547			31.2205
	7.73066			28.6288			3.42439			1.02982			21.3049			27.4936
	10.4443			38.7318			3.17041			0.335632			21.1003			29.0453
Figure 6c	Lung baseline
	CD44			PD-L1			CD80			CD31			Sca-1
	WT	HK		WT	HK		WT	HK		WT	HK		WT	HK
	2.58	15.7		2.86	9.53		3.26	10.9		3.84	10.8		15	26.4
	4.14	25.8		7.08	14.5		7.35	13.1		10.1	15.2		22.9	25.1
	1.99	31.3		5.85	14		9.53	16.2		13.8	9.05		27.4	20.4
	2.81	19.1		5.25	8.12		6.83	10.8		10.1	11.9		22.3	23.4
	6.25	9.35118		9.80603	9.81595		9.32112	9.03514		3.60991	3.53226		5.33405	10.448
	8.84734	15.3846		5.69235	7.03162		5.04966	6.06418		1.96978	18.4757		9.13947	12.2699
	13.219	17.5459		4.04704	5.32852		3.42969	4.55366		1.20529	4.41567		10.4165	11.9733
	43.4644	4.24302		4.35146	5.86644		3.86611	4.26762		2.32636	9.96187		9.77406	10.8474
Figure 6d	HK Reconstituted with BMMC
	Left panel			Right panel
	Unrecon	Recon		Unrecon	Recon
	1.21685	3.48701		13165.6	49520.3
	1.28155	5.27452		10764.8	82944.3
	2.48125	4.2543		35736.1	56637.1
	1.74392	5.50073		15712.2	105228
		3.06265			48434.6
		5.54094			72040.2
		5.97045			94408.4
		6.42962			87683.4
		6.27995			68205.8
		0.311733			6275.45
Figure 6e
	CD44		PD-L1			CD80			CD31
Recon	HK		Recon	HK		Recon	HK		Recon	HK
16.9297	54.8263		17.0732	21.5329		15.9254	44.5748		15.2798	23.9521
31.6897	24.366		7.74217	39.5535		5.68099	20.7277		14.6905	53.9967
42.3784	22.5928		6.37041	27.107		22.529	35.5793		13.6119	14.8099
28.1661	52.567		13.8008	35.2679		26.2274	55.3571		14.7441	35.3795
Figure 6f	Lung tissue ELISA
GM-CSF			IL-5			CCL5			CXCL10			CCL11
WT	HK		WT	HK		WT	HK		WT	HK		WT	HK
24.8012	12.169		0.028953	0.041423		15.2531	9.73577		14.4148	27.5952		1.85673	3.02405
18.7005	10.8215		0.012682	0.04804		9.53512	29.6472		20.3313	18.9876		2.56127	1.96509
13.1022	12.0619		0.010466	0.024464		8.35497	9.06771		12.0351	30.9682		2.70423	2.49878
16.3718	4.02545		0.012994	0.009879		8.70874	5.55924		26.2791	22.0015		2.088	3.55779
8.13321	10.8037		0.008821	0.012725		4.79422	11.6417		40.3374	21.531		3.9258	3.48992
12.9483	10.5912		0.011203	0.008313		7.88229	10.8479		20.1562	21.9102		5.33093	3.92244
26.4273	8.34702		0.01352	0.008004		7.73643	6.1436		39.1335			5.79234	3.65211
12.631			0.012263			5.52237			48.3465			4.7128
11.7182			0.011236			9.63775			174.841			5.69563
12.5552			0.009588			7.79887			187.33			13.2025
			0.009316			6.2436
Figure 6g
Percentage of Eosinophils				total # of Eosinophils in lung
WT	HK	HK-csf2-/- Recon			WT	HK	HK-csf2-/- Recon
3.46	1.34	2.08			408572	91733.8	108941
5.43	1.86	3.2			530259	175668	277630
4.32	0.8	4.44			460406	61709.8	315222
7.04	2.86	1.5			889223	83123.1	95462.3
3.9	2.48	4.25			278324	71921.1	363401
3.94	1.2	1.54			307960	46699.5	86230.1
5.13	1.05	4.42			610169	38772.5	325642
2.53		2.27			256405		124491
3.21		3.35			132460		96031.7
5.12		1.51			152080		35295.9
5.29		2.14			92220.3		63858.9
		3.18					99855.1
Figure 6h
CD44			PD-L1			CD31			Sca-1
WT	HK		WT	HK		WT	HK		WT	HK
99.3028	98.993		12.0474	91.2852		36.6928	46.1736		7.48356	8.56829
98.1046	99.5776		20.1864	64.3241		26.2973	45.1997		9.37338	5.41475
99.5834	99.2241		4.73307	39.6121		36.2869	48.2328		5.39414	10.9052
97.4026	98.5611		12.1212	24.7002		89.6104	63.5492		30.303	33.0935
99.7596	98.9381		7.81729	22.8438		79.9552	90.0803		24.8529	37.5291
99.6757	98.8767		17.9277	30.3283		86.6893	83.9862		36.2261	42.8571
99.1231	99.5067		25.2543	8.86388		68.6075	86.0182		35.3209	33.544

## Sheet: Figure 7
Figure 7a
% Weight change
BALB/c	dblGATA
93.641	91.4634
97.6087	86.9919
96.3934	80.7175
96.1272	86.4754
99.6923	85.9574
95.5455	88.0734
97.3214	96.9388
89.5833	91.3621
95.4167	84.4622
87.6984	78.7456
Figure 7b
RSV load in lung
Balb/c	GATA
673379	64585
1.15053e+06	122880
555849	193710
277932	41598.7
158969	368938
306036	847641
346728	321972
178342	135720
230212	385640
253381	313977
Figure 7c
Inflammatory monoctyes
Balbc/2dpi	dlbGATA/2dpi
7.92378	11.4536
10.0184	6.20504
5.94372	15.9941
7.28087	25.4575
7.92309	13.242
8.67973	8.76824
10.6386	7.42716
9.79692	12.0815
11.6297	14.719
10.3361
Figure 7d
Inflammatory monocytes in the lung
Balbc/Baseline	dlbGATA/Baseline	Balbc/day 2pi	dlbGATA/day 2pi
50953	28345.5	457267	408767
38573.2	38838.7	581891	203548
41009.3	22043.8	348951	774491
81669.6	55522.3	134512	1887508
65055.3	43172	93784.6	197462
40051.8	24803.3	179985	212253
		522361	161548
		262185	386400
		435905	183228
		352012
Figure 7e
WT	HK	WT BMMC	csf2-/- BMMC
430.434	751141	1653.71	2703.63
899.839	31153.1	968.106	2699.92
1615.1	1.34503e+06	180.175	854.059
5338.34	3.02414e+06	1521.55	404.272
46.1541	742715	549.124	9430.24
127.806	8498.17	60.8634	1285.85
6598.71	84344.5	1180.26	983.736
35932.9	1.02793e+06	181745	8663.55
4194.73		24436.6	343995
135989		241493	346098
			2104.52
Figure 7f	Inflammatory monocytes percentages in lung				Inflammatory monocytes total# in lung
WT	HK	WT BMMC	csf2-/- BMMC		WT	HK	WT BMMC	csf2-/- BMMC
5.47903	5.22103	0.984353	5.32731		374656	319786	650755	458365
4.3003	14.2937	1.45095	2.4789		488821	1.57838e+06	62228	202023
5.59348	11.839	1.93718	3.63707		631947	1.41001e+06	106447	252413
5.23707	11.6448	3.7507	10.1051		376349	915220	974833	983873
0.793452	14.3716	1.32116	3.0929		77140.4	1.0438e+06	105684	1.02815e+06
2.73756	11.769	8.27035	1.26596		110164	861251	189720	370072
3.25499	15.8767	5.86306	10.7117		177105	844185	173819	283334
8.8668	4.70001	6.62859	6.23767		570546	326524	1.11834e+06	134784
6.94482		5.22363	3.747		525529		514011	284322
7.39423		8.72565	4.6217		768942		666457	331428
			5.4208					382086
Figure 7g	Eosinophil percentages in lung					Eosinophil total# in lung
WT	HK	WT BMMC	csf2-/- BMMC		WT	HK	WT BMMC	csf2-/- BMMC
2.22907	0.383653	5.3865	5.31332		152424	23498.6	172633	457161
5.09468	0.309249	4.40278	1.88579		579120	34148.6	340519	153687
4.17255	0.213537	5.65737	3.2894		471411	25432	323004	228284
4.7976	1.0777	2.7061	4.46113		344768	84702.2	296562	434356
4.11122	0.086978	3.7644	3.73075		399698	6317.2	308642	61972.6
2.8071	0.43524	2.19397	7.22645		112962	31850.7	136882	38248.1
7.23629	4.26461	1.78365	0.645658		393728	226754	495265	341766
5.79794	0.683367	1.35608	0.644683		373076	47475.6	228789	769385
10.5058		0.4019	6.6564		794993		458709	30495.8
0.320909		1.86293	1.1458		33372.1		142289	82168.4
			4.8295					340406

## Sheet: Figure 8
Figure 8a	Lung day 7 pi
T-bet			Foxp3			GATA3			Rorgt
WT	HK		WT	HK		WT	HK		WT	HK
4.23059	7.62738		20.8758	21.7004		3.84537	2.85451		1.34487	3.16145
13.8942	3.59605		23.7389	11.1608		3.50847	3.29793		7.87223	1.34153
4.09394	4.89097		10.4729	16.9782		4.76039	7.6947		1.04729	2.9595
6.01187	16.7993		25.7051	25.1237		4.03266	4.302		3.85948	4.56012
8.60145	14.5592		12.6067	21.763		5.24185	4.85308		2.15583	4.05687
	6.09432			14.9286			5.49651			1.7104
	10.0139			26.3077			3.93458			3.9963
	5.34067			21.6054			3.46334			3.39861
Figure 8b	mdLN day 7 pi
T-bet			Foxp3			GATA3			Rorgt
WT	HK		WT	HK		WT	HK		WT	HK
1.83871	0.939861		11.2405	10.1419		0.11235	0.049143		0.411038	0.006143
0.222539	0.501882		10.7709	15.8929		0	0.125471		0	0.016729
0.225646	0.59286		10.1696	14.1986		0.046685	0.060145		0.007781	0
0.634949	1.212		13.8973	14.1116		0.125201	0.104822		0	0
0.76431	1.19029		12.2006	16.5635		0.0736	0.111093		0	0.00529
	1.23278			12.8906			0.075039			0.00536
	1.27041			18.3318			0.053428			0
	0.361107			18.6528			0.062414			0
Figure 8c	Lung baseline
T-bet					Foxp3					GATA3					Rorgt
PBS-WT	RSV-WT	PBS-HK	RSV-HK		PBS-WT	RSV-WT	PBS-HK	RSV-HK		PBS-WT	RSV-WT	PBS-HK	RSV-HK		PBS-WT	RSV-WT	PBS-HK	RSV-HK
8.90177	4.23059	7.14108	7.62738		8.21861	20.8758	9.12103	21.7004		2.81544	3.84537	1.93025	2.85451		0.269123	1.34487	0.107696	3.16145
9.1244	13.8942	11.6717	3.59605		8.86937	23.7389	9.31823	11.1608		2.15358	3.50847	2.61087	3.29793		0.34004	7.87223	0.139737	1.34153
13.7174	4.09394	15.1507	4.89097		8.44618	10.4729	8.95522	16.9782		2.84599	4.76039	1.80231	7.6947		0.183613	1.04729	0.147846	2.9595
5.97187	6.01187	11.9463	16.7993		7.50519	25.7051	8.45525	25.1237		1.57943	4.03266	2.11886	4.302		0.219045	3.85948	0.232065	4.56012
	8.60145	7.16337	14.5592			12.6067	8.48756	21.763			5.24185	3.55775	4.85308			2.15583	0.446713	4.05687
		9.59865	6.09432				8.2775	14.9286				2.91153	5.49651				0.181579	1.7104
			10.0139					26.3077					3.93458					3.9963
			5.34067					21.6054					3.46334					3.39861

## Sheet: Figure 9
Summary figure

## Sheet: Supplementary Figure 1
S1a	Flow cytometry gating strategy for different immune cells
S1b	Flow cytometry gating strategy for ILC2
S1c	Flow cytometry gating strategy for T helper subsets

[truncated: 4 more sheets: Supplementary Figure 2, Supplementary Figure 3, Supplementary Figure 4, Sheet1]
